# Supplementary material for: A Warburg-like metabolic program coordinates Wnt, AMPK, and mTOR signaling pathways in epileptogenesis
Source: PLoS One. 2021 Aug 6;16(8):e0252282. doi: 10.1371/journal.pone.0252282 (PMC8345866; doi:10.1371/journal.pone.0252282)
Supplement: S1 Table — Metabolites that change significantly (P < 0.1) are shown. (XLSX) [file pone.0252282.s007.xlsx]

## Sheet: Sheet1
Metabolite	Control Average	Pilocarpine Average	Percent Change	TTEST
4-Aminobutyrate	0.029	0.024	-19.23	0.001
Acetate	0.005	0.005	-1.19	0.901
Acetone	0.004	0.004	7.9	0.656
Adenosine	0.005	0.004	-9.61	0.515
ADP	0.003	0.002	-40.01	0.056
Alanine	0.01	0.011	6.8	0.434
AMP	0.018	0.014	-24.25	0
Ascorbate	0.039	0.033	-14.15	0.231
Aspartate	0.027	0.023	-11.72	0.393
Choline	0.002	0.002	-10.35	0.442
Creatine	0.133	0.132	-0.59	0.765
Creatine phosphate	0.007	0.006	-24.84	0.262
Ethanol	0.004	0.003	-19.95	0.263
Ethanolamine	0.005	0.004	-27.07	0.327
Glutamate	0.139	0.121	-12.78	0.003
Glutamine	0.052	0.077	48.23	0
Glutathione	0.014	0.013	-4.91	0.244
Glycine	0.013	0.013	5.26	0.602
IMP	0.006	0.008	37.16	0.19
Lactate	0.112	0.151	34.94	0
Leucine	0.002	0.002	18.39	0.347
Myo-Inositol	0.083	0.107	28.56	0.001
N-Acetylaspartate	0.073	0.044	-38.87	0
Niacinamide	0.003	0.002	-19.95	0.263
O-Phosphocholine	0.008	0.007	-12.96	0.026
Serine	0.024	0.02	-15.66	0.379
Sn-Glycero-3-phosphocholine	0.012	0.016	40.67	0.04
Succinate	0.002	0.004	54.76	0.09
Taurine	0.161	0.141	-12.43	0.002
Valine	0.001	0.002	17.45	0.176
