# Supplementary material for: A Warburg-like metabolic program coordinates Wnt, AMPK, and mTOR signaling pathways in epileptogenesis
Source: PLoS One. 2021 Aug 6;16(8):e0252282. doi: 10.1371/journal.pone.0252282 (PMC8345866; doi:10.1371/journal.pone.0252282)
Supplement: S2 Table — Metabolites that change significantly (P < 0.1) are shown. (XLSX) [file pone.0252282.s008.xlsx]

## Sheet: Sheet1
Compound	Avg Saline	Std Error Saline	Avg Pilo	Std Error Pilo	Increase/ Decrease	TTEST
Ala 3	0.0118	0.0005	0.0152	0.0007	28.67	0.0047
Asp 2	0.0182	0.0031	0.0144	0.0034	-20.97	0.3739
Asp 3	0.0336	0.0017	0.0298	0.0037	-11.45	0.2665
Creatine	0.0102	0.0022	0.0106	0.0025	3.59	0.9026
GABA 2	0.02	0.0038	0.0089	0.0018	-55.66	0.042
GABA 3	0.0142	0.0022	0.0049	0.0011	-65.32	0.0109
GABA 4	0.0272	0.0021	0.0181	0.0028	-33.62	0.0235
Gln 3	0.0341	0.0017	0.0339	0.0024	-0.41	0.9551
Gln 4	0.0395	0.0016	0.0412	0.0022	4.5	0.4583
Glu 2	0.1167	0.0127	0.0856	0.024	-26.66	0.1972
Glu 3	0.1292	0.0162	0.09	0.0094	-30.35	0.0786
Glu 4	0.2202	0.0113	0.2054	0.0217	-6.71	0.4687
Glycero-P-Choline	0.005	0.0024	0.0084	0.0026	67.52	0.3119
Lactate 2	0.0678	0.0078	0.0991	0.0081	46.27	0.0229
Lactate 3	0.1648	0.0165	0.231	0.0148	40.16	0.0203
Myo 1	0.019	0.0015	0.0231	0.0029	21.78	0.1671
Myo 2	0.0102	0.0011	0.0129	0.0021	25.48	0.2024
Myo 3	0.0117	0.0008	0.0186	0.0015	58.4	0.0037
Myo 4	0.0098	0.0018	0.0157	0.0009	60.69	0.026
NAA Methyl	0.0061	0.0005	0.0045	0.0015	-27.08	0.0957
Taurine 1	0.0156	0.004	0.0134	0.0021	-14.34	0.6311
Taurine 2	0.0151	0.0029	0.0155	0.0022	2.58	0.9121
